# Supplementary material for: Development of a Singleplex Real-Time Reverse Transcriptase PCR Assay for Pan-Dengue Virus Detection and Quantification
Source: Viruses. 2022 Jun 10;14(6):1271. doi: 10.3390/v14061271 (PMC9231192; doi:10.3390/v14061271)
Supplement: Supplementary file 1 [file viruses-14-01271-s001.zip]

Archive with 1 entries (1 files):
- viruses-1713398-supplementary.pdf
